# Supplementary material for: Identification of Nonsynonymous SNPs in Immune-Related Genes Associated with Pneumonia Severity in Pigs
Source: Genes (Basel). 2024 Aug 21;15(8):1103. doi: 10.3390/genes15081103 (PMC11353625; doi:10.3390/genes15081103)
Supplement: Supplementary file 1 [file genes-15-01103-s001.zip › Table_S1.xlsx]

## Sheet: Sheet1
	Table S1. Pearson correlation coefficient between traits for each population.
			SPES
			2019A	2019C
	GW	Correlation coefficient	0.076	0.121
		N	178	125
	GW, Goodwin score; SPES, slaughterhouse pleuritis evaluation system score.
