# Supplementary material for: Identification of Nonsynonymous SNPs in Immune-Related Genes Associated with Pneumonia Severity in Pigs
Source: Genes (Basel). 2024 Aug 21;15(8):1103. doi: 10.3390/genes15081103 (PMC11353625; doi:10.3390/genes15081103)
Supplement: Supplementary file 1 [file genes-15-01103-s001.zip › Table_S2.xlsx]

## Sheet: 42gene634AA
	Table S2. List of genetic polymorphisms in 42 immune-related genes causing 634 amino acid substitutions extracted as candidate functional SNPs.
	Function		Sscrofa 10.2		dbSNPID	Allele
		Gene	Chromosome	Position		Reference	Alternative
	Pattern recognition receptor
		CGAS	1	103536371	rs318619902*	G	A
				103536710	rs329876422*	G	A
				103542034	rs786794866	T	G
				103542039	rs788779841	C	T
				103542086	rs791062183	C	T
				103542095	rs786427434	G	T
				103542110	rs792889127	G	T
				103542116	rs789657607	C	T
				103542125	rs343170829	G	A
				103542147	rs789456234	G	C
				103542149	rs790072955	G	A
				103542164	rs787263573	C	A
				103542184	rs699926976	A	G
				103542194	rs709803265	T	G
				103542248	rs699590799	G	A
				103544132	rs699573509	T	A
				103551391	rs710441953	T	G
				103553049	rs80867491	A	G
		STING1	2	147170545	rs81218216*	C	G
				147170549	rs81218215*	T	A
				147170570	rs320951549	G	A
				147170609	rs702185477	C	T
				147170631	rs81218214	C	A
				147171727	rs318904684	C	G
				147171764	rs330298015	G	A
				147171838	rs332507359	C	A
				147175167	rs334188573	C	T
				147175251	rs339689827	G	A
				147175429	rs81218213	G	A
				147175570	rs789210207	A	T
				147176161	rs318636111	C	G
				147176194	rs708513555	C	T
				147176197	rs695872835	C	A
				147176203	rs793026424	G	A
				147176245	rs330499409	C	T
				147176573	rs323479270	A	T
				147176600	rs713233023	G	A
				147176606	rs696150212	G	A
				147176609	rs792916991	G	A
				147176620	rs704341615	G	A
		CD14	2	148292166	rs705099845	C	T
				148292252	rs339614432	G	A
				148292718	rs788493716	G	T
				148292787	rs787646625	C	T
				148292814	rs345648131	C	T
				148293141	rs81218902*	G	A
		DDX1	3	130153361	rs81216376	A	G
				130153401	rs694596351	A	G
				130153451	rs691288439	T	A
				130454129	rs712417514	G	T
				130457936	rs713623612	C	A
				130459623	rs702025497	C	A
				130462384	rs698785500	G	A
		PRKDC	4	87184817	rs330738096*	A	G
				87187362	rs696666733	G	A
				87188003	rs693236923	G	C
				87190736	rs708137293	G	T
				87191015	rs322764750	A	G
				87198410	rs700117211	A	G
				87199085	rs327264248	T	C
				87203387	rs343093951	C	G
				87204703	rs343723049	G	T
				87207067	rs331647614	A	G
				87209628	rs694374945	T	C
				87214856	rs707720551	G	T
				87218103	rs335457593	A	T
				87218180	rs331864440*	G	C
				87224579	rs329082361	C	G
				87226374	rs704135952	G	T
				87227693	rs326327535*	T	C
				87227822	rs321531459	G	A
				87236235	rs334544388	C	T
				87236310	rs707661681	C	A
				87252722	rs695891148	C	G
				87252868	rs343506582*	A	C
				87255353	rs711603023	G	A
				87256161	rs699790486	G	T
				87256291	rs342680567	G	A
				87256301	rs80900450*	C	T
				87256585	rs320865217	C	T
				87257996	rs696254829	G	A
				87258011	rs343009870*	A	C
				87263346	rs331786620	A	T
				87263445	rs329412380	T	C
				87265570	rs701488267	G	A
				87265586	rs705240328	T	G
				87274707	rs792602812	C	A
				87274749	rs789357856	A	G
				87274779	rs791428895	G	A
				87275830	rs698348881	G	A
				87275850	rs705038717	G	A
				87275942	rs328927066	G	A
				87277547	rs695904523	C	G
				87278876	rs699671317	G	A
				87281051	rs322936915	T	A,C
				87283123	rs323822431	C	T
				87284060	rs693656869	C	A
				87284691	rs332962932	T	G
				87286216	rs345561441	C	T
				87290732	rs341107992	C	G
				87295394	rs322858333	C	T
				87295403	rs703064621	C	A
				87300321	rs703631378	G	T
				87306956	rs342155747	A	C
				87310377	rs705673461	C	T
				87318525	rs791015991	A	C
				87321977	rs792343358	C	G
				87321980	rs326848506	G	A
				87322030	rs321629429	C	T
				87324433	rs711648497	C	T
				87324463	rs333641410*	T	C
				87324607	rs696592539	G	T
				87324623	rs334645461	T	A
				87325621	rs694192103	C	T
				87325705	rs319472194	A	G
				87325771	rs793869284	G	A
				87325794	rs713575586	G	A
				87326297	rs786587006	G	GGGTCTG
				87326303	rs334682112	G	A
				87328894	rs710573199	G	T
				87328994	rs693100761	A	G
				87330294	rs696924192	A	G
				87332587	rs333793610	G	T
				87334549	rs323866201	G	A
				87338457	rs790552015	G	A
				87338483	rs341572937	C	G
				87338902	rs323332782	C	T
				87339509	rs702680549	C	A
		IFI16	4	99382559	rs792931006	T	A
				99382563	rs330161877*	C	T
				99382692	rs325005801*	C	T
				99385511	rs786893473	G	T
				99385514	rs792405824	G	A
				99386998	rs340995816	C	A
				99388941	rs325198363*	G	A
				99391036	rs80973101*	G	T
				99391098	rs80915627*	G	T
		MRE11	9	30332087	rs788256226	T	TT
				30334523	rs706966423	G	T
				30334537	rs691283947	T	C
				30340017	rs711205058	G	A
				30340025	rs698563675	C	T
				30340037	rs333256293	A	T
				30347274	rs323572429	A	G
				30347295	rs335390026	G	A
				30347316	rs693661063	G	A
				30353355	rs691470538	C	T
				30353358	rs696596696	G	A
				30359306	rs690303275	G	A
				30359330	rs341443934	A	G
				30359426	rs709868875	T	C
				30362353	rs322201202	C	T
				30362371	rs332489790	A	G
				30362400	rs704687094	G	C
				30362458	rs327278512	A	G
				30367902	rs789752455	C	T
				30369403	rs319300877	C	G
				30369406	rs704672500	C	T
				30369409	rs710122691	G	A
				30370112	rs339421253	G	A
				30372570	rs708494791	G	A
				30376855	rs328881421	G	A
				30376879	rs335555948	T	C
				30382624	rs708198403	T	C
				30382675	rs699532520	G	A
				30385169	rs331965129	C	T
		DHX9	9	136362457	rs710506746	A	G
				136363111	rs704550586	C	A
				136409701	rs692840014	G	T
				136409915	rs693157604	G	T
				136419344	rs701634141	C	T
		RIGI	10	38153503	rs334436029*	G	C
				38156216	rs788119257	AA	A
				38156219	rs791153762*	G	T
				38156245	rs791612272	C	A
				38159661	rs694064172	A	C
				38159715	rs713693701	G	T
				38161033	rs703124225	A	G
				38163192	rs792527278	A	G
				38171653	rs698872401	A	T
				38188681	rs325792830*	T	A
				38188874	rs691699838	C	T
				38188876	rs693599450	T	G
				38188885	rs693827827	T	A
				38188886	rs702116108	A	T
				38188916	rs692352532	G	A
				38188917	rs701231679	C	G
				38188985	rs320418923	A	C
				38188999	rs793382970	A	AA
		LGP2	12	20938716	rs325924783	G	A
				20939356	rs319407527	C	G
				20940725	rs339953868	G	A
				20941072	rs791415870	G	A
				20941146	rs330718842	G	A
				20941918	rs792180953	C	A
				20942014	rs332949942	A	C
				20942721	rs318694092*	G	C
				20944261	rs786725903	G	C
		DHX36	13	102346243	rs696421365	G	T
				102348407	rs692162040	G	T
				102351704	rs701530317	A	T
				102352586	rs705761804	T	G
				102370401	rs705737298	G	A
				102370498	rs700849578	C	A
				102386072	rs334690711	C	T
				102386089	rs698110015	C	A
				102396032	rs791816453	T	C
		DDX60	14	22292416	rs337931952	A	C
				22294397	rs690992245	C	T
				22297841	rs339221915	A	G
				22297889	rs322981446	T	C
				22297904	rs330792275	C	T
				22298600	rs701329409	G	A
				22299988	rs343725217	A	T
				22299996	rs702752341	C	A
				22300040	rs690764833	C	T
				22300070	rs338466976	T	C
				22300085	rs711318761	G	T
				22304218	rs319848851	C	T
				22304227	rs707914180	A	G
				22306720	rs709200713	G	A
				22306777	rs343049781*	C	T
				22306787	rs323374759	A	G
				22307674	rs335989197	G	A
				22309066	rs709852588	C	T
				22309097	rs691093570	C	A
				22314016	rs319975376	C	T
				22314050	rs80942091	T	G
				22314072	rs342077077	G	A
				22315402	rs339242891	C	G
				22315449	rs323003823	A	T
				22317643	rs80999651	T	C
				22317718	rs323666511	G	A
				22317723	rs332280757	C	G
				22319940	rs345346475	C	T
				22319952	rs707161584*	C	T
				22319984	rs333454424*	C	T
				22326688	rs345910880	C	T
				22326962	rs786954723	G	A
				22333550	rs697959416	C	A
				22337671	rs702098069	T	C
				22337753	rs711696585	C	A
				22337795	rs328820406*	C	T
				22342918	rs337989097*	T	C
				22342921	rs699133893	A	G
				22342952	rs319981755	C	T
				22344614	rs788890916	T	C
				22345197	rs327944551	G	A
				22345258	rs694741038	T	C
				22346668	rs344742989	G	T
				22346716	rs691033017	C	G
				22357207	rs329221961*	A	T
				22359281	rs713956053	T	G
				22359304	rs793516189	T	A
				22359305	rs787919550	G	A
				22359344	rs693604563	C	A
				22359350	rs703321897	C	T
				22359594	rs343587464*	C	G
				22361186	rs702436524	G	GA
				22361240	rs693560972	AC	A
				22361293	rs707079897	C	T
		DDX21	14	78055020	rs786546966	G	A
				78057217	rs690293556	A	G
				78057303	rs706977874	G	A
				78057358	rs691113114	C	T
				78063794	rs708304224	T	A
				78065152	rs694365007	A	T
				78071760	rs80789756	T	G
				78072668	rs80941095	A	G
				78072696	rs698140595	T	G
				78075785	rs344338769	G	A
				78075848	rs323650193	G	A
		LRRFIP1	15	151803546	rs343044602	G	A
				151803551	rs698548591*	T	A
				151822460	rs325302711	A	G
				151826876	rs792647235	A	G
				151829553	rs340346146	C	T
				151829592	rs786343653	G	A
				151832626	rs709167152	G	A
				151832657	rs325472121	C	A
				151832664	rs333719883	T	G
				151832669	rs344491774	T	C
				151832681	rs328312442	T	C
				151832695	rs342721973	A	G
				151832706	rs694663724	C	G
				151832710	rs326544332	G	A
				151832774	rs711246700	A	G
				151832810	rs321289146	C	T
				151832828	rs789149788	G	C
				151832890	rs331501385	G	A
				151832915	rs337196250	A	T
				151832948	rs707372845	C	A
				151833001	rs319566914*	G	T
				151833028	rs330732006	G	A
				151833037	rs788528582	G	A
				151833061	rs340701884*	G	A
				151833085	rs701574722	C	G
				151833092	rs709847402	G	C
				151833095	rs329530873*	C	T
				151833172	rs324850717	G	T
				151833205	rs344337906	A	C
				151833209	rs324366093	G	A
				151833223	rs335465726	A	G
				151833233	rs786810076	C	T
				151833245	rs342101983*	T	A
				151833293	rs325754103*	G	A
				151833310	rs787340601	G	A
				151833314	rs339373311*	G	A
				151833329	rs793235684	G	A
				151833358	rs786349058	C	T
				151833413	rs330589277*	C	T
				151833548	rs711196256	A	C
				151833630	rs339633230	C	G
				151833675	rs324915857	G	C
				151833736	rs340278499	T	G
				151833841	rs324465400	C	T
				151833851	rs792125888	A	G
				151833877	rs790912177	G	A
				151833880	rs335001403	C	T
				151833881	rs789811569	G	A
				151833956	rs323407378	C	T
				151833961	rs334384329	T	C
				151833979	rs346318232	G	C
				151834003	rs697141987	C	A
				151834040	rs333834241	T	C
				151834063	rs327221185	C	G
				151834075	rs318682147	G	A
				151834079	rs326472830	G	T
				151834115	rs692199936	C	G
				151834118	rs320988924	C	T
				151834150	rs329385053*	T	A
	Receptor for molecule involved in opsonization
		CALR	2	66285243	rs693885143	C	A
				66286677	rs690463875	G	T
				66286924	rs707151759	T	G
		FCGR2B	4	96891744	rs325773649	T	G
				96891768	rs699420925	G	T
				96894558	rs702080008	A	G
				96894707	rs342431398	C	A
				96894719	rs328075793	A	G
				96895280	rs786618941	A	G
				96895324	rs786213454	C	G
				96895333	rs791125683	T	A
				96895347	rs80854879	A	G
				96895349	rs80791466	T	C
				96895354	rs80890295	A	C
				96895397	rs80794832	G	A
				96895442	rs80869356	A	C
				96895443	rs701907726	A	C
				96895450	rs788076563	C	G
				96895476	rs80796795	A	G
				96901250	rs793415247	G	A
				96901327	rs694489556	T	A
				96902836	rs320243268*	C	T
				96908070	rs331355666*	C	A
		FCGR1A	4	108773659	rs790513967	G	T
				108774854	rs318965969	C	T
				108774921	rs691512757	C	A
		C5AR1	6	48535152	rs790925793	G	A
				48535848	rs792721891	G	A
		CR1	9	74459371	rs786703030	G	A
				74459376	rs332635804*	G	T
				74467256	rs710659609	C	A
				74469752	rs326569130	G	A
				74469803	rs705436816	G	T
				74469959	rs691488176	G	T
				74473724	rs787270828	G	A
				74473739	rs325293543	G	A
				74473824	rs708867332	C	A
				74475909	rs335709782*	G	A
				74476247	rs713409920	G	T
				74477325	rs342083073*	C	G
				74477413	rs330300834*	C	T
				74510661	rs330859846	C	T
				74510755	rs713331790	C	A
				74510808	rs321405353	C	T
				74512358	rs321524247*	A	T
				74520570	rs690712147	G	A
				74520620	rs793380993	T	A
				74520669	rs329883229	G	A
				74520715	rs792153884	A	T
				74520723	rs337381427	C	G
				74520744	rs321306802	T	C
				74520780	rs339228580	T	G
				74520799	rs713637566	C	G
				74520816	rs702973904	A	G
				74520848	rs341202562	C	G
				74523787	rs792725970	G	A
				74523809	rs713584929	G	T
				74528047	rs330187661	C	T
				74528156	rs786405293	C	T
				74530342	rs698773229	C	G
				74530389	rs339040728	C	T
				74530419	rs791100760	G	A
				74538659	rs708775614	C	A
				74538753	rs694277174	A	G
				74538771	rs792428105	C	T
				74538789	rs699903651	G	C
				74538792	rs709528675	A	G
				74538864	rs695330177	G	A
				74538874	rs702062388	G	T
				74538888	rs711813368	A	G
				74538954	rs333788563	G	A
				74540574	rs324935134	T	C
				74540606	rs699227177	G	A
				74542198	rs323586539	A	G
				74544739	rs705978326	C	A
				74544766	rs330380626*	G	A
				74544874	rs698512120	G	A
				74544973	rs691324710	G	A
				74547074	rs81209801	C	T
				74547088	rs702319997	G	T
				74547122	rs343612580	A	G
				74547173	rs332345140	C	T
				74547202	rs345123305	C	A
				74547306	rs696798546	A	G
				74547324	rs335149690	C	T
				74547336	rs701778965	T	A
				74547342	rs344246084	G	T
				74548918	rs691570320	C	T
				74550928	rs690776632	T	A
				74550943	rs327708602*	T	C
				74551006	rs339900301	C	G
				74552383	rs706663878	G	A
				74555159	rs792096058	G	C
				74555164	rs323111571	T	C
				74555265	rs329080491	C	A
				74558015	rs707341124	G	A
				74620797	rs336888740	G	A
		CD46	9	148561101	rs343103362	T	C
				148561110	rs329294641	G	C
				148561902	rs793111755	C	T
				148567342	rs339657138	T	A
				148567392	rs322789009	G	A
	Scavenger receptor
		CD36	9	110047413	rs80838320	G	T
				110053545	rs698952231	C	G
				110057254	rs709818905	G	A
				110057868	rs345395984*	T	C
				110057888	rs325573685*	G	A,T
				110057893	rs699371063*	CTG	C
				110057894	rs789607219	TGT	T
				110057895	rs336670592*	G	C
				110057930	rs789344159	A	C
				110057950	rs328116989*	C	T
				110061819	rs708774854	T	C
				110061850	rs694571213	T	G
				110061905	rs710995378	G	A
		MSR1	17	4110520	rs693969699	G	A
				4123781	rs708777223	T	G
				4136513	rs326116019	G	A
				4157582	rs696860058	G	T
				4166399	rs339537014	C	T
				4166411	rs334810880	G	T
				4166446	rs80855305*	G	A
				4166482	rs325112499*	A	G
				4171914	rs322810758*	T	C
				4172136	rs346268160	C	T
				4172149	rs704658689	T	C
				4178732	rs713374154	A	C
				4180539	rs693905281	C	A
	Lectin
		CD209	2	71928434	rs339455284	C	T
				71928590	rs791814288	G	A
				71929928	rs343534577	G	A
		MBL1	14	88687333	rs695409846	C	A
				88688453	rs331026122	C	T
				88689521	rs342809146*	C	A
				88689599	rs328076990*	A	G
				88690378	rs709003308	G	A
				88690393	rs329520450	T	C
	Tripartite motif protein
		TRIM9	1	201014925	rs343677129	C	T
				201021269	rs702377778	C	T
				201115564	rs690822807	C	A
		TRIM33	4	116351028	rs709024628	C	A
		TRIM40	7	24861744	rs711783285	A	T
				24861822	rs326344648*	A	G
				24861840	rs332275456*	G	A
				24861915	rs786632247	C	A
				24861918	rs345257741	G	A
				24861941	rs327309867*	G	A
				24861996	rs710513914	C	T
				24862005	rs339299789*	T	G
				24862452	rs705055485	T	A
				24862457	rs711817900	C	T
				24862591	rs329420744*	G	C
				24863471	rs343768055	G	A
				24872007	rs318413958	G	A
		TRIM21	9	6537499	rs694065248	A	G
				6537602	rs342551679*	G	A
				6538172	rs693355790	G	C
				6538230	rs81411505*	A	G
				6539409	rs340586370	G	A
				6539456	rs324482162*	C	G
				6539496	rs786914399	C	T
				6542010	rs327448835	G	A
				6542912	rs342372471	G	T
				6543302	rs340330924*	G	A
				6543325	rs793635418	G	C
				6543557	rs789272720	C	T
				6543684	rs338600968	T	A
				6543699	rs323101074	T	C
		TRIM8	14	123492868	rs791419213	C	A
				123502954	rs713522358	A	T
				123503019	rs80932502	T	G
				123504632	rs711963129	G	A
				123504650	rs707483842	C	A
				123505240	rs786869806	C	T
				123505243	rs705021995	C	A
				123505578	rs693399537	G	A
	Transmembrane protein
		TMEM16A	2	1584751	rs707738422	C	A
				1592428	rs705391497	C	T
				1592454	rs692692667	C	T
				1605727	rs710851593	G	A
				1867072	rs697448767	C	T
				1902440	rs793841276	C	T
				1902578	rs693716745*	T	C
		TMEM205	2	70400199	rs81217405	T	G
				70400202	rs699103734	T	A
				70400340	rs344009849	C	T
				70400348	rs321559564*	C	T
		TMEM48	6	146160398	rs788547941	T	C
				146164950	rs330233103	G	A
				146172575	rs700018718	C	T
				146178007	rs696530251	G	A
				146184885	rs697560747	A	C
				146187424	rs330588117	A	G
				146187620	rs703666779	G	A
				146187644	rs694112829	C	A
				146194535	rs694024965	C	T
				146209978	rs693290334*	G	A,C
		TMEM14A	7	134215144	rs80979376	A	C
				134216720	rs326787239	C	G
		TMEM97	12	46496048	rs693676655	C	G
		TMEM158	13	31445580	rs701051152	T	G
				31446402	rs701853158	C	T
		TMEM7	13	32699600	rs792950116	C	T
				32699791	rs326240156	G	A
				32699815	rs691063910	C	A
				32699961	rs340410867	C	G
				32699984	rs691823017	C	A
				32700076	rs700011734	T	C
				32700151	rs335955371	A	G
				32700167	rs695295254	A	T
				32700224	rs319621330*	C	T
				32700238	rs709053370	G	A
				32700363	rs693132602	C	G
				32700460	rs713282793	G	A
				32701968	rs698842300	C	A
				32702073	rs712620606	C	T
				32702076	rs336266202	T	A
		TMEM45A	13	168094654	rs698777663	G	A
				168102484	rs340205728	C	T
	Others
		RNASEL	9	136210340	rs335319252	G	A
				136210355	rs703632046	G	C
				136210392	rs789082704	T	G
				136210406	rs344073230	A	C
				136210496	rs324441030	G	A
				136211247	rs704343861	T	G
				136211254	rs790957458	C	A
				136214462	rs786776215	A	AA
				136214479	rs343572593	A	G
				136214567	rs709974052	G	T
				136215691	rs711331971	C	T
				136220808	rs788963176	C	T
				136220901	rs324302959*	T	C
				136220948	rs709246940	C	T
				136220976	rs709214119	G	T
				136220995	rs691230145	T	G
				136221060	rs336594539	C	A
				136221180	rs695047896*	C	T
				136221183	rs701749197*	T	C
				136221236	rs712484662	A	G
				136221246	rs696148597	C	T
				136221290	rs696887560	C	T
				136221335	rs705025700	A	C
				136221396	rs713719864	G	T
				136221498	rs697786330	C	T
				136221515	rs706268548	C	T
				136221551	rs708403964	A	G
				136221597	rs333059502	C	T
				136221614	rs343351188*	T	G
				136221638	rs700245196	C	T
				136221639	rs327923821	C	G
				136221803	rs701138416	G	A
				136221841	rs339005200	G	T
				136221861	rs712442496	G	T
				136221933	rs326624673	C	T
				136222163	rs698570148	C	T
		STAT3	12	20712968	rs713060534	C	T
				20716556	rs327803569*	T	C
				20718999	rs709592476	T	C
				20729289	rs706100896	G	A
				20730454	rs710080108	C	G
		MX1	13	214992547	rs793112278	CGAC	C
				214992590	rs336962799*	G	A
				214992619	rs790325713	G	A
				214992664	rs694998712	G	A
				214995833	rs691019963	C	T
				214995893	rs697757943	T	C
				214995911	rs55618273	C	T
				214995927	rs695014545	C	T
				214995931	rs339602414	G	T
				214996362	rs703140914	C	T
				214996368	rs793246194	T	G
				214996397	rs325796524*	T	C
				214996434	rs695630163	A	C
				214996493	rs788226354	G	A
				214996951	rs702512248	C	G
				215001085	rs81214124*	T	G
				215001103	rs702429001	G	T
				215001141	rs55618275*	G	C
				215001231	rs694732372	G	T
				215001265	rs704402098	G	A
				215004538	rs329994603	T	A
				215004554	rs340121246	T	C
				215004569	rs710565373	G	A
				215009099	rs709354467	C	G
				215009128	rs711675608	C	A
				215010206	rs712401967	G	A
				215010224	rs325533193	T	C
		MX2	13	215036878	rs329640754	T	C
				215036906	rs339639319	C	A
				215036939	rs693091814	G	A
				215046398	rs322211054	T	A
				215048391	rs691780073	G	A
				215050830	rs713463217	C	A
				215051438	rs700813309	A	G
				215051483	rs81210405	G	T
				215052045	rs787590157	G	A
				215052051	rs788203593	T	G
				215052166	rs341468504*	C	A
				215052193	rs325020515	A	C
				215058862	rs340308179*	C	T
		SAMHD1	17	45575754	rs341660418	C	T
				45575869	rs320864176	T	C
				45611534	rs327201896	A	G
	*Minor allele frequency of 10 % or more in Japanese breeding stock of pigs was confirmed by targeted resequencing (Table S3).
