# Supplementary material for: Identification of Nonsynonymous SNPs in Immune-Related Genes Associated with Pneumonia Severity in Pigs
Source: Genes (Basel). 2024 Aug 21;15(8):1103. doi: 10.3390/genes15081103 (PMC11353625; doi:10.3390/genes15081103)
Supplement: Supplementary file 1 [file genes-15-01103-s001.zip › Table_S3.xlsx]

## Sheet: 24gene80AA78design62available
	Table S3. List of genetic polymorphisms with a minor allele frequency of at least 10% in Japanese breeding stock pigs confirmed by targeted resequencing and their genotype status by the Fluidigm SNP Type Assay.
	Gene	Chromo- some	Position1		dbSNPID	Allele		Type of mutation	Targeted resequencing2				SNP Type Assay
			Sscrofa 10.2	Sscrofa 11.1		Refer- ence	Alter- native		Duroc (Gifu)	Duroc (Another)	Landrace (Another)		Primer3	Result4
	CGAS	1	103536371	92483526	rs318619902	G	A	missense	1	1	0.609375		designed	low quality
			103536710	92483865	rs329876422	G	A	missense	1	1	0.84375		designed	available
	TMEM16A	2	1902578	3279096	rs693716745	T	C	missense	0.963415	1	0.578125		designed	available
	TMEM205	2	70400348	70037189	rs321559564	C	T	missense	1	1	0.8125		designed	available
	STING1	2	147170545	141360478	rs81218216	C	G	missense	1	1	0.75		designed	available
			147170549	141360482	rs81218215	T	A	missense	0.402439	0.875	1		designed	available
	CD14	2	148293141	142349206	rs81218902	G	A	missense	1	1	0.734375		designed	available
	PRKDC	4	87184817	79686230	rs330738096	A	G	missense	0.914634	0.966667	0.796875		designed	available
			87218180	79719017	rs331864440	G	C	missense	0.920732	0.975	0.796875		designed	available
			87227693	79728529	rs326327535	T	C	missense	0.939024	0.966667	0.78125		designed	available
			87252868	79753705	rs343506582	A	C	missense	0.939024	0.983333	0.8125		designed	available
			87256301	79757139	rs80900450	C	T	missense	0.914634	0.75	0.484375		designed	available
			87258011	79758849	rs343009870	A	C	missense	0.914634	0.95	0.8125		designed	available
			87324463	79828333	rs333641410	T	C	missense	0.914634	0.525	0.609375		not designed	-
	FCGR2B	4	96902836	88887587	rs320243268	C	T	missense	0.902439	0.916667	0.53125		designed	available
			96908070	88892821	rs331355666	C	A	missense	1	1	0.734375		designed	available
	IFI16	4	99382563	91384953	rs330161877	C	T	missense	1	1	0.671875		designed	available
			99382692	91385082	rs325005801	C	T	missense	1	1	0.703125		designed	low quality
			99388941	91391331	rs325198363	G	A	missense	0.920732	1	0.75		designed	low quality
			99391036	91393427	rs80973101	G	T	missense	0.841463	0.966667	0.609375		designed	available
			99391098	91393489	rs80915627	G	T	missense	0.829268	0.966667	0.609375		designed	available
	TMEM48	6	146209978	158507780	rs693290334	G	C	missense	0.871951	0.691667	1		designed	available
	TRIM40	7	24861822	22714099	rs326344648	A	G	missense	0.518293	0.35	0.0625		designed	available
			24861840	22714081	rs332275456	G	A	missense	1	0.866667	1		not designed	-
			24861941	22713980	rs327309867	G	A	missense	0.54878	0.5	0.75		designed	available
			24862005	22713916	rs339299789	T	G	missense	0.670732	0.666667	1		designed	available
			24862591	22713330	rs329420744	G	C	missense	1	0.875	1		designed	available
	TRIM21	9	6537602	5783674	rs342551679	G	A	missense	0.603659	0.566667	0.828125		designed	available
			6538230	5784302	rs81411505	A	G	missense	0.682927	0.666667	0.984375		designed	available
			6539456	5785526	rs324482162	C	G	missense	0.231707	0.216667	0.78125		designed	available
			6543302	5789347	rs340330924	G	A	missense	0.756098	0.725	0.890625		designed	available
	CR1	9	74459376	68025904	rs332635804	G	T	missense	0	0.116667	0.703125		designed	available
			74475909	68042430	rs335709782	G	A	missense	0.585366	0.525	0.5625		designed	available
			74477325	68043846	rs342083073	C	G	missense	0.396341	0.375	0.5		designed	available
			74477413	68043934	rs330300834	C	T	missense	1	1	0.796875		designed	available
			74512358	68078839	rs321524247	A	T	missense	1	0.891667	0.90625		designed	available
			74544766	68111226	rs330380626	G	A	missense	1	0.883333	0.90625		designed	available
			74550943	68117403	rs327708602	T	C	missense	0.5	0.383333	0.46875		designed	available
	CD36	9	110057868	99705331	rs345395984	T	C	missense	0.75	0.75	0.984375		designed	low polymorphism
			110057888	99705351	rs325573685	G	T,A	missense	0.621951	0.658333	0.609375		designed	low quality
			110057894	99705357	rs699371063	TG	-	frameshift	0.871951	0.9	0.625		designed	low quality
			110057895	99705358	rs336670592	G	C	missense	0.75	0.75	0.984375		designed	low quality
			110057950	99705413	rs328116989	C	T	missense	0.743902	0.741667	0.609375		designed	available
	RNASEL	9	136220901	123906349	rs324302959	T	C	missense	0.378049	0.983333	0.75		designed	available
			136221180	123906628	rs695047896	C	T	missense	0.481707	0.983333	0.75		designed	available
			136221183	123906631	rs701749197	T	C	missense	0.487805	0.983333	0.75		designed	available
			136221614	123907062	rs343351188	T	G	missense	0.371951	0.933333	0.75		designed	available
	RIGI	10	38153503	33900015	rs334436029	G	C	missense	0.615854	0.241667	0.21875		designed	available
			38156219	33902730	rs791153762	G	T	missense	0.945122	1	0.78125		designed	available
			38188681	33931535	rs325792830	T	A	missense	0.542683	0.266667	0.396552		designed	available
	STAT3	12	20716556	20466280	rs327803569	T	C	missense	0.5	0	0.1875		designed	low polymorphism
	LGP2	12	20942721	20652562	rs318694092	G	C	missense	1	1	0.734375		designed	available
	TMEM7	13	32700224	29474865	rs319621330	C	T	missense	1	1	0.796875		designed	available
	MX1	13	214992590	204865216	rs336962799	G	A	missense	1	1	0.862069		designed	low quality
			214996397	204861401	rs325796524	T	C	missense	0.682927	0.958333	0.703125		designed	available
			215001085	204856712	rs81214124	T	G	missense	0.95122	1	0.796875		designed	available
			215001141	204856656	rs55618275	G	C	missense	0.945122	1	0.8125		designed	available
	MX2	13	215052166	204805453	rs341468504	C	A	missense	1	1	0.78125		designed	low quality
			215058862	204798772	rs340308179	C	T	splice donor	0.713415	0.991667	0.984375		designed	available
	DDX60	14	22306777	21147077	rs343049781	C	T	missense	0.597561	0.825	0.53125		designed	available
			22319952	21134083	rs707161584	C	T	missense	1	1	0.828125		designed	low polymorphism
			22319984	21134051	rs333454424	C	T	missense	1	1	0.8125		designed	low quality
			22337795	21115079	rs328820406	C	T	missense	1	1	0.59375		designed	available
			22342918	21108715	rs337989097	T	C	missense	1	1	0.625		designed	available
			22357207	21094427	rs329221961	A	T	missense	1	1	0.875		designed	low polymorphism
			22359594	21092040	rs343587464	C	G	missense	0.884146	0.858333	0.703125		designed	available
	MBL1	14	88689521	82082771	rs342809146	C	A	missense	1	1	0.34375		designed	available
			88689599	82082849	rs328076990	A	G	missense	1	1	0.828125		designed	available
	LRRFIP1	15	151803551	137394816	rs698548591	T	A	missense	1	1	0.828125		designed	available
			151833001	137424903	rs319566914	G	T	missense	1	1	0.734375		designed	available
			151833061	137424963	rs340701884	G	A	missense	1	1	0.734375		designed	low quality
			151833095	137424997	rs329530873	C	T	missense	1	1	0.734375		designed	available
			151833245	137425147	rs342101983	T	A	missense	0.768293	0.883333	0.671875		designed	low quality
			151833293	137425195	rs325754103	G	A	missense	1	1	0.828125		designed	low quality
			151833314	137425216	rs339373311	G	A	missense	1	1	0.828125		designed	available
			151833413	137425315	rs330589277	C	T	missense	0.615854	0.825	0.46875		designed	available
			151834150	137426052	rs329385053	T	A	missense	0.615854	0.825	0.484375		designed	available
	MSR1	17	4166446	3914397	rs80855305	G	A	missense	0.847561	0.716667	0.859375		designed	available
			4166482	3914433	rs325112499	A	G	missense	0.841463	0.708333	0.84375		designed	available
			4171914	3919870	rs322810758	T	C	missense	0.987805	0.908333	0.859375		designed	available
	1The position in the old (Sscrofa 10.2) and latest (Sscrofa 11.1) version of the pig genome is shown.
	2The frequency of the reference allele in each population is shown.
	3PCR primers for two polymorphisms could not be designed.
	4Polymorphisms whose genotype is difficult to determine are referred to as low quality, and those whose degree of polymorphism is too low to perform association analysis are referred to as low polymorphism.
