# Supplementary material for: Identification of Nonsynonymous SNPs in Immune-Related Genes Associated with Pneumonia Severity in Pigs
Source: Genes (Basel). 2024 Aug 21;15(8):1103. doi: 10.3390/genes15081103 (PMC11353625; doi:10.3390/genes15081103)
Supplement: Supplementary file 1 [file genes-15-01103-s001.zip › Table_S4.xlsx]

## Sheet: 23+4genes(62+5SNP)
	Table S4. Genotype frequency of polymorphisms used for association analysis in each population.
	Gene1	Chromo- some	Sscrofa 11.1		dbSNPID	Allele			Genotype frequency							Heterozygosity (He)						Effective number of alleles (Ne)
			Position	Variant type		Refer- ence	Alter- native			2016			2019			2016			2019			2016			2019
										Farm A (N = 280)	Farm B (N = 279)		Farm A (N = 178)	Farm C (N = 125)		Farm A (N = 280)	Farm B (N = 279)		Farm A (N = 178)	Farm C (N = 125)		Farm A (N = 280)	Farm B (N = 279)		Farm A (N = 178)	Farm C (N = 125)
	CGAS	1	92483865	missense	rs329876422	G	A		G/G	0.654	0.798		0.607	0.640		0.286142	0.181598		0.315775	0.2952		1.40084	1.22189		1.46151	1.41884
									G/A	0.346	0.202		0.393	0.360
									A/A	0	0		0	0
	TMEM16A	2	3279096	missense	rs693716745	T	C		T/T	0.068	0.108		0.062	0.040		0.437696	0.456192		0.458528	0.421592		1.7784	1.83888		1.84682	1.72888
									T/C	0.511	0.488		0.588	0.524
									C/C	0.421	0.404		0.350	0.436
	TMEM205	2	70037189	missense	rs321559564	C	T		C/C	0.878	0.894		0.856	0.823		0.114558	0.100382		0.133632	0.161336		1.12938	1.11158		1.15424	1.19237
									C/T	0.122	0.106		0.144	0.177
									T/T	0	0		0	0
	STING1	2	141360478	missense	rs81218216	C	G		C/C	0.939	1		0.944	0.984		0.0591395	0		0.054432	0.015872		1.06286	1		1.05757	1.01613
									C/G	0.061	0		0.056	0.016
									G/G	0	0		0	0
			141360482	missense	rs81218215	T	A		T/T	0.710	0.572		0.696	0.800		0.252896	0.356352		0.26195	0.186368		1.3385	1.55364		1.35492	1.22906
									T/A	0.283	0.392		0.298	0.192
									A/A	0.007	0.036		0.006	0.008
	CD14	2	142349206	missense	rs81218902	G	A		G/G	0.957	0.982		0.927	0.912		0.0420755	0.017838		0.0703355	0.084128		1.04392	1.01816		1.07566	1.09186
									G/A	0.043	0.018		0.073	0.088
									A/A	0	0		0	0
	PRKDC	4	79686230	missense	rs330738096	A	G		A/A	0.968	1		0.916	0.984		0.031488	0		0.080472	0.015872		1.03251	1		1.08751	1.01613
									A/G	0.032	0		0.084	0.016
									G/G	0	0		0	0
			79719017	missense	rs331864440	G	C		G/G	0.803	0.968		0.640	0.976		0.191887	0.031488		0.305935	0.023712		1.23745	1.03251		1.44079	1.02429
									G/C	0.179	0.032		0.343	0.024
									C/C	0.018	0		0.017	0
			79728529	missense	rs326327535	T	C		T/T	0.804	0.968		0.640	0.976		0.18795	0.031488		0.305935	0.023712		1.23145	1.03251		1.44079	1.02429
									T/C	0.182	0.032		0.343	0.024
									C/C	0.014	0		0.017	0
			79753705	missense	rs343506582	A	C		A/A	0.804	0.968		0.640	0.976		0.18795	0.031488		0.305935	0.023712		1.23145	1.03251		1.44079	1.02429
									A/C	0.182	0.032		0.343	0.024
									C/C	0.014	0		0.017	0
			79757139	missense	rs80900450	C	T		C/C	0.268	0.294		0.174	0.136		0.491288	0.461912		0.493728	0.499712		1.96575	1.85843		1.97522	1.99885
									C/T	0.596	0.688		0.764	0.752
									T/T	0.136	0.018		0.062	0.112
			79758849	missense	rs343009870	A	C		A/A	0.804	0.968		0.640	0.976		0.18795	0.031488		0.305935	0.023712		1.23145	1.03251		1.44079	1.02429
									A/C	0.182	0.032		0.343	0.024
									C/C	0.014	0		0.017	0
	FCGR2B	4	88887587	missense	rs320243268	C	T		C/C	0.592	0.490		0.618	0.464		0.355278	0.410958		0.329472	0.446208		1.55106	1.69767		1.49136	1.80573
									C/T	0.354	0.442		0.348	0.400
									T/T	0.054	0.068		0.034	0.136
			88892821	missense	rs331355666	C	A		C/C	0.871	0.910		0.927	0.840		0.12068	0.08595		0.0703355	0.1472		1.13724	1.09403		1.07566	1.17261
									C/A	0.129	0.090		0.073	0.160
									A/A	0	0		0	0
	IFI16	4	91384953	missense	rs330161877	C	T		C/C	0.140	0.168		0	0		0.497888	0.497822		0.494695	0.487039		1.99159	1.99133		1.979	1.94947
									C/T	0.785	0.730		0.897	0.839
									T/T	0.075	0.102		0.103	0.161
			91393427	missense	rs80973101	G	T		G/G	0.954	0.989		0.921	0.960		0.044942	0.0109395		0.0758795	0.0392		1.04706	1.01106		1.08211	1.0408
									G/T	0.046	0.011		0.079	0.040
									T/T	0	0		0	0
			91393489	missense	rs80915627	G	T		G/G	0.654	0.719		0.646	0.670		0.315775	0.246528		0.330056	0.30155		1.46151	1.32719		1.49266	1.43174
									G/T	0.299	0.274		0.291	0.290
									T/T	0.047	0.007		0.063	0.040
	TMEM48	6	158507780	missense	rs693290334	G	C		G/G	0.968	0.996		0.989	1		0.031488	0.003992		0.0109395	0		1.03251	1.00401		1.01106	1
									G/C	0.032	0.004		0.011	0
									C/C	0	0		0	0
	TRIM40	7	22714099	missense	rs326344648	A	G		A/A	0	0		0	0		0.111038	0.021758		0.177595	0.153888		1.12491	1.02224		1.21595	1.18188
									A/G	0.118	0.022		0.197	0.168
									G/G	0.882	0.978		0.803	0.832
			22713980	missense	rs327309867	G	A		G/G	0.154	0.101		0.418	0.208		0.499758	0.497112		0.450072	0.495392		1.99903	1.98851		1.81842	1.98174
									G/A	0.670	0.874		0.480	0.680
									A/A	0.176	0.025		0.102	0.112
			22713916	missense	rs339299789	T	G		T/T	1	1		0.949	0.992		0	0		0.0496995	0.007968		1	1		1.0523	1.00803
									T/G	0	0		0.051	0.008
									G/G	0	0		0	0
			22713330	missense	rs329420744	G	C		G/G	0.925	0.957		0.933	0.936		0.0721875	0.0420755		0.0647555	0.069408		1.0778	1.04392		1.06924	1.07458
									G/C	0.075	0.043		0.067	0.056
									C/C	0	0		0	0.008
	TRIM21	9	5783674	missense	rs342551679	G	A		G/G	0.458	0.551		0.629	0.280		0.444222	0.358488		0.312728	0.491808		1.79928	1.55882		1.45503	1.96776
									G/A	0.418	0.430		0.354	0.568
									A/A	0.124	0.019		0.017	0.152
			5784302	missense	rs81411505	A	G		A/A	0.811	0.813		0.873	0.800		0.2262	0.178398		0.129339	0.235008		1.29232	1.21713		1.14855	1.3072
									A/G	0.118	0.176		0.115	0.128
									G/G	0.071	0.011		0.012	0.072
			5785526	missense	rs324482162	C	G		C/C	0.136	0.025		0.034	0.320		0.49034	0.461912		0.478368	0.478368		1.96209	1.85843		1.91706	1.91706
									C/G	0.589	0.674		0.724	0.568
									G/G	0.275	0.301		0.242	0.112
			5789347	missense	rs340330924	G	A		G/G	0.832	0.828		0.860	0.808		0.165438	0.157208		0.1302	0.173568		1.19823	1.18653		1.14969	1.21002
									G/A	0.154	0.172		0.140	0.192
									A/A	0.014	0		0	0
	CR1	9	68025904	missense	rs332635804	G	T		G/G	0.100	0.140		0.034	0.048		0.36428	0.472855		0.177596	0.211959		1.57302	1.89701		1.21595	1.26897
									G/T	0.279	0.487		0.129	0.145
									T/T	0.621	0.373		0.837	0.807
			68042430	missense	rs335709782	G	A		G/G	0.207	0.338		0.006	0.072		0.485208	0.492919		0.250076	0.406688		1.94253	1.97207		1.33347	1.68545
									G/A	0.414	0.443		0.281	0.424
									A/A	0.379	0.219		0.713	0.504
			68043846	missense	rs342083073	C	G		C/C	0.100	0.140		0.006	0.072		0.461079	0.497112		0.250076	0.406688		1.85556	1.98851		1.33347	1.68545
									C/G	0.521	0.644		0.281	0.424
									G/G	0.379	0.216		0.713	0.504
			68043934	missense	rs330300834	C	T		C/C	0.943	0.925		0.966	0.944		0.0553755	0.0721875		0.033422	0.054432		1.05862	1.0778		1.03458	1.05757
									C/T	0.057	0.075		0.034	0.056
									T/T	0	0		0	0
			68078839	missense	rs321524247	A	T		A/A	0.700	0.606		0.832	0.824		0.272188	0.327128		0.153888	0.160512		1.37398	1.48617		1.18188	1.1912
									A/T	0.275	0.376		0.168	0.176
									T/T	0.025	0.018		0	0
			68111226	missense	rs330380626	G	A		G/G	0.672	0.601		0.815	0.816		0.299656	0.327716		0.167887	0.173568		1.42787	1.48747		1.20176	1.21002
									G/A	0.289	0.385		0.185	0.176
									A/A	0.039	0.014		0	0.008
			68117403	missense	rs327708602	T	C		T/T	0.007	0.043		0	0		0.33238	0.382872		0.116312	0.315168		1.49786	1.62041		1.13162	1.46021
									T/C	0.407	0.430		0.124	0.392
									C/C	0.586	0.527		0.876	0.608
	CD36	9	99705413	missense	rs328116989	C	T		C/C	0.021	0		0.011	0.008		0.49978	0.5		0.499939	0.499968		1.99912	2		1.99976	1.99987
									C/T	0.979	1		0.989	0.992
									T/T	0	0		0	0
	RNASEL	9	123906349	missense	rs324302959	T	C		T/T	0.318	0.333		0.073	0.224		0.48875	0.464887		0.487676	0.4992		1.95599	1.86877		1.95189	1.99681
									T/C	0.514	0.599		0.697	0.592
									C/C	0.168	0.068		0.230	0.184
			123906628	missense	rs695047896	C	T		C/C	0.327	0.337		0.073	0.232		0.486387	0.463819		0.492919	0.497952		1.94699	1.86504		1.97207	1.99184
									C/T	0.511	0.595		0.735	0.600
									T/T	0.162	0.068		0.192	0.168
			123906631	missense	rs701749197	T	C		T/T	0.326	0.337		0.073	0.232		0.486387	0.463819		0.493038	0.497952		1.94699	1.86504		1.97253	1.99184
									T/C	0.513	0.595		0.736	0.600
									C/C	0.161	0.068		0.191	0.168
			123907062	missense	rs343351188	T	G		T/T	0.262	0.315		0.053	0.184		0.497888	0.474687		0.481375	0.498432		1.99159	1.90363		1.92818	1.99375
									T/G	0.541	0.595		0.701	0.576
									G/G	0.197	0.090		0.246	0.240
	RIGI	10	33900015	missense	rs334436029	G	C		G/G	0.111	0.093		0.067	0.176		0.470476	0.420798		0.382872	0.4872		1.88849	1.72651		1.62041	1.95008
									G/C	0.535	0.416		0.382	0.488
									C/C	0.354	0.491		0.551	0.336
			33902730	missense	rs791153762	G	T		G/G	0.583	0.738		0.646	0.576		0.3318	0.23282		0.3194	0.360608		1.49656	1.30347		1.46929	1.56399
									G/T	0.414	0.255		0.309	0.376
									T/T	0.003	0.007		0.045	0.048
			33931535	missense	rs325792830	T	A		T/T	0.225	0.155		0.118	0.328		0.49978	0.462736		0.441176	0.490752		1.99912	1.86128		1.78947	1.96368
									T/A	0.529	0.417		0.421	0.480
									A/A	0.246	0.428		0.461	0.192
	LGP2	12	20652562	missense	rs318694092	G	C		G/G	0.879	0.946		0.933	0.928		0.113679	0.052542		0.0647555	0.069408		1.12826	1.05546		1.06924	1.07458
									G/C	0.121	0.054		0.067	0.072
									C/C	0	0		0	0
	TMEM7	13	29474865	missense	rs319621330	C	T		C/C	0.479	0.624		0.455	0.456		0.385279	0.305312		0.396487	0.396032		1.62676	1.4395		1.65697	1.65572
									C/T	0.521	0.376		0.545	0.544
									T/T	0	0		0	0
	MX1	13	204861401	missense	rs325796524	T	C		T/T	0.740	0.692		0.825	0.544		0.254299	0.272862		0.178398	0.380928		1.34102	1.37525		1.21713	1.61532
									T/C	0.221	0.290		0.152	0.400
									C/C	0.039	0.018		0.023	0.056
			204856712	missense	rs81214124	T	G		T/T	0.643	0.685		0.752	0.392		0.304688	0.265387		0.221742	0.432288		1.4382	1.36126		1.28492	1.76146
									T/G	0.339	0.315		0.242	0.584
									G/G	0.018	0		0.006	0.024
			204856656	missense	rs55618275	G	C		G/G	0.643	0.685		0.752	0.392		0.304688	0.265387		0.221742	0.432288		1.4382	1.36126		1.28492	1.76146
									G/C	0.339	0.315		0.242	0.584
									C/C	0.018	0		0.006	0.024
	MX2	13	204798772	splice donor	rs340308179	C	T		C/C	0.764	0.688		0.854	0.576		0.232088	0.280216		0.149716	0.3648		1.30223	1.3893		1.17608	1.57431
									C/T	0.204	0.287		0.129	0.368
									T/T	0.032	0.025		0.017	0.056
	DDX60	14	21147077	missense	rs343049781	C	T		C/C	0.346	0.079		0.298	0.248		0.482888	0.413887		0.495392	0.494592		1.93382	1.70616		1.98174	1.9786
									C/T	0.493	0.427		0.500	0.608
									T/T	0.161	0.494		0.202	0.144
			21115079	missense	rs328820406	C	T		C/C	0.554	0.319		0.483	0.360		0.346542	0.44912		0.383355	0.4352		1.53032	1.81528		1.62168	1.77054
									C/T	0.446	0.681		0.517	0.640
									T/T	0	0		0	0
			21108715	missense	rs337989097	T	C		T/T	0.091	0.080		0.223	0.145		0.430062	0.30842		0.478988	0.386712		1.75458	1.44596		1.91934	1.63056
									T/C	0.444	0.221		0.349	0.234
									C/C	0.465	0.699		0.428	0.621
			21092040	missense	rs343587464	C	G		C/C	0.450	0.698		0.360	0.480		0.437342	0.273535		0.48176	0.443552		1.77728	1.37653		1.92961	1.79711
									C/G	0.454	0.277		0.471	0.376
									G/G	0.096	0.025		0.169	0.144
	MBL1	14	82082771	missense	rs342809146	C	A		C/C	0.831	0.806		0.792	0.776		0.15472	0.175182		0.186368	0.198912		1.18304	1.21239		1.22906	1.2483
									C/A	0.169	0.194		0.208	0.224
									A/A	0	0		0	0
			82082849	missense	rs328076990	A	G		A/A	0.721	0.721		0.753	0.856		0.2822	0.322392		0.216495	0.133632		1.39315	1.47578		1.27632	1.15424
									A/G	0.218	0.154		0.247	0.144
									G/G	0.061	0.125		0	0
	LRRFIP1	15	137394816	missense	rs698548591	T	A		T/T	0.954	1		0.966	0.968		0.044942	0		0.033422	0.031488		1.04706	1		1.03458	1.03251
									T/A	0.046	0		0.034	0.032
									A/A	0	0		0	0
			137424903	missense	rs319566914	G	T		G/G	0.680	0.900		0.713	0.750		0.2688	0.095		0.245816	0.21875		1.36761	1.10497		1.32594	1.28
									G/T	0.320	0.100		0.287	0.250
									T/T	0	0		0	0
			137424997	missense	rs329530873	C	T		C/C	0.954	1		0.966	0.968		0.0582	0		0.033422	0.0392		1.0618	1		1.03458	1.0408
									C/T	0.032	0		0.034	0.024
									T/T	0.014	0		0	0.008
			137425216	missense	rs339373311	G	A		G/G	0.789	1		0.753	0.803		0.188739	0		0.216495	0.177595		1.23265	1		1.27632	1.21595
									G/A	0.211	0		0.247	0.197
									A/A	0	0		0	0
			137425315	missense	rs330589277	C	T		C/C	0.515	0.726		0.642	0.656		0.438048	0.31395		0.351487	0.356352		1.77951	1.45762		1.54199	1.55364
									C/T	0.322	0.158		0.261	0.224
									T/T	0.163	0.116		0.097	0.120
			137426052	missense	rs329385053	T	A		T/T	0.289	0.412		0.315	0.280		0.489342	0.44912		0.478368	0.488448		1.95826	1.81528		1.91706	1.95484
									T/A	0.568	0.495		0.578	0.592
									A/A	0.143	0.093		0.107	0.128
	MSR1	17	3914397	missense	rs80855305	G	A		G/G	0.396	0.398		0.474	0.168		0.440142	0.4278		0.390488	0.491808		1.78617	1.74764		1.64066	1.96776
									G/A	0.554	0.584		0.520	0.792
									A/A	0.050	0.018		0.006	0.040
			3914433	missense	rs325112499	A	G		A/A	0.398	0.398		0.475	0.161		0.441859	0.430435		0.392352	0.493615		1.79166	1.75573		1.64569	1.97478
									A/G	0.545	0.577		0.514	0.791
									G/G	0.057	0.025		0.011	0.048
			3919870	missense	rs322810758	T	C		T/T	0.629	0.616		0.646	0.512		0.32595	0.310272		0.291342	0.368928		1.48357	1.44985		1.41112	1.58461
									T/C	0.332	0.384		0.354	0.488
									C/C	0.039	0		0	0
	NLRP3-2906	2	56897226	missense	rs81359804	A	G		A/A	0.825	0.577		0.781	0.848		0.168702	0.333535		0.195019	0.140448		1.20294	1.50046		1.24227	1.1634
									A/G	0.164	0.423		0.219	0.152
									G/G	0.011	0		0	0
	NOD2-2197	6	34157241	missense	rs3470358277	A	C		A/A	0.682	0.846		0.393	0.320		0.272188	0.142142		0.433388	0.4608		1.37398	1.16569		1.76487	1.8546
									A/C	0.311	0.154		0.579	0.640
									C/C	0.007	0		0.028	0.040
	TLR5-1205	10	19391571	missense	rs81218850	C	T		C/C	0.896	0.885		0.871	0.864		0.098592	0.108388		0.12068	0.126752		1.10938	1.12156		1.13724	1.14515
									C/T	0.104	0.115		0.129	0.136
									T/T	0	0		0	0
	NOD1-1922	18	42478230	missense	rs346234629	G	A		G/G	0.682	0.720		0.770	0.552		0.267438	0.2408		0.20355	0.347648		1.36507	1.31718		1.25557	1.53291
									G/A	0.318	0.280		0.230	0.448
									A/A	0	0		0	0
	NOD1-2752	18	42496337	missense	rs1110193481	G	A		G/G	0.586	0.215		0.152	0.296		0.415539	0.499352		0.490888	0.493728		1.71098	1.99741		1.9642	1.97522
									G/A	0.239	0.606		0.561	0.520
									A/A	0.175	0.179		0.287	0.184
	1For polymorphisms used in our previous study (Suzuki et al., 2022), their positions in the coding sequence are indicated after the gene name.
