# Supplementary material for: Identification of Nonsynonymous SNPs in Immune-Related Genes Associated with Pneumonia Severity in Pigs
Source: Genes (Basel). 2024 Aug 21;15(8):1103. doi: 10.3390/genes15081103 (PMC11353625; doi:10.3390/genes15081103)
Supplement: Supplementary file 1 [file genes-15-01103-s001.zip › Table_S5.xlsx]

## Sheet: 62+5SNP
	Table S5. Univariate analysis of the association between single nucleotide polymorphisms in immune-related genes and lung lesion scores.
	Gene1	dbSNPID	Goodwin's lung lesion score2												Slaughterhouse pleuritis evaluation system score3
			2016						2019						2019
			Farm A (N = 280)			Farm B (N = 279)			Farm A (N = 178)			Farm C (N = 125)			Farm A (N = 178)			Farm C (N = 125)
			f	p		f	p		f	p		f	p		h	p		h	p
	CGAS	rs329876422	2.495	0.115*		0.020	0.886		0.060	0.807		1.030	0.312		1.008	0.315		2.134	0.144*
	TMEM16A	rs693716745	1.346	0.262		0.529	0.590		0.590	0.555		1.450	0.239		1.505	0.471		0.670	0.715
	TMEM205	rs321559564	1.377	0.242		2.716	0.100*		1.665	0.199*		0.024	0.876		2.644	0.104*		1.043	0.307
	STING1	rs81218216	0.407	0.524		-	-		2.035	0.155*		3.013	0.085*		0.189	0.664		0.682	0.409
		rs81218215	0.378	0.686		0.330	0.719		0.120	0.887		2.980	0.055*		0.471	0.790		2.983	0.225
	CD14	rs81218902	1.642	0.201		0.291	0.590		0.002	0.962		0.038	0.846		3.517	0.061*		0.678	0.410
	PRKDC	rs330738096	0.316	0.574		-	-		0.065	0.799		2.474	0.118*		0.665	0.415		0.682	0.409
		rs331864440	1.896	0.152*		2.188	0.140*		1.606	0.204		0.596	0.442		0.593	0.743		1.032	0.310
		rs326327535	1.166	0.313		2.188	0.140*		1.606	0.204		0.596	0.442		0.593	0.743		1.032	0.310
		rs343506582	1.166	0.313		2.188	0.140*		1.606	0.204		0.596	0.442		0.593	0.743		1.032	0.310
		rs80900450	3.453	0.033*		0.178	0.837		0.735	0.481		1.507	0.226		0.596	0.742		1.210	0.546
		rs343009870	1.166	0.313		2.188	0.140*		1.606	0.204		0.596	0.442		0.593	0.743		1.032	0.310
	FCGR2B	rs320243268	2.331	0.099*		2.130	0.121*		0.446	0.641		4.490	0.013*		2.982	0.225		1.419	0.492
		rs331355666	1.537	0.216		4.013	0.046*		1.236	0.268		2.402	0.124*		0.535	0.464		0.625	0.429
	IFI16	rs330161877	0.872	0.419		1.404	0.247		1.009	0.317		1.196	0.276		0.063	0.802		0.866	0.352
		rs80973101	0.105	0.746		0.134	0.714		0.184	0.668		2.171	0.143*		0.005	0.946		0.015	0.901
		rs80915627	1.028	0.359		0.075	0.927		4.144	0.017*		2.544	0.083*		0.376	0.828		1.988	0.370
	TMEM48	rs693290334	0.216	0.642		0.328	0.567		1.148	0.285		0.024	0.876		0.329	0.566		-	-
	TRIM40	rs326344648	0.414	0.521		0.923	0.338		0.734	0.393		4.832	0.030*		2.690	0.101*		0.063	0.802
		rs327309867	0.144	0.866		1.412	0.245		3.964	0.021*		2.747	0.068*		2.686	0.261		2.850	0.240
		rs339299789	-	-		-	-		5.074	0.026*		0.069	0.793		0.359	0.549		0.338	0.561
		rs329420744	0.012	0.914		0.528	0.468		0.197	0.658		0.600	0.550		2.078	0.149*		2.906	0.234
	TRIM21	rs342551679	0.935	0.394		1.255	0.287		1.164	0.315		2.811	0.064*		0.511	0.774		0.183	0.912
		rs81411505	0.238	0.788		1.484	0.228		0.870	0.421		0.387	0.680		0.366	0.833		5.435	0.066*
		rs324482162	0.203	0.816		0.788	0.456		0.012	0.988		1.171	0.314		2.373	0.305		2.373	0.305
		rs340330924	0.421	0.657		1.876	0.172*		1.768	0.185*		0.324	0.570		0.813	0.367		4.159	0.041*
	CR1	rs332635804	0.386	0.680		1.866	0.157*		0.355	0.701		1.087	0.340		1.271	0.530		4.433	0.109*
		rs335709782	1.602	0.203		0.838	0.434		0.462	0.631		0.102	0.903		0.436	0.804		5.210	0.074*
		rs342083073	1.145	0.320		4.845	0.009*		0.462	0.631		0.102	0.903		0.436	0.804		5.210	0.074*
		rs330300834	1.114	0.292		2.849	0.093*		0.560	0.455		0.972	0.326		0.103	0.749		3.670	0.055*
		rs321524247	0.360	0.698		0.735	0.480		0.016	0.901		0.254	0.615		0.005	0.944		0.074	0.786
		rs330380626	0.400	0.671		2.694	0.069*		0.021	0.885		1.695	0.188*		0.090	0.764		0.400	0.819
		rs327708602	0.519	0.596		0.085	0.918		0.928	0.337		0.016	0.900		0.625	0.429		2.111	0.146*
	CD36	rs328116989	0.115	0.735		-	-		0.273	0.602		1.870	0.174*		0.327	0.568		0.338	0.561
	RNASEL	rs324302959	1.168	0.313		0.937	0.393		0.380	0.684		3.319	0.039*		2.553	0.279		0.128	0.938
		rs695047896	0.725	0.485		0.935	0.394		0.398	0.672		2.972	0.055*		2.283	0.319		0.703	0.704
		rs701749197	0.788	0.456		0.935	0.394		0.398	0.672		2.972	0.055*		2.266	0.322		0.703	0.704
		rs343351188	0.731	0.482		0.781	0.459		0.263	0.769		2.312	0.103*		1.846	0.397		0.243	0.886
	RIGI	rs334436029	4.513	0.012*		0.095	0.909		1.565	0.212		3.606	0.030*		1.938	0.379		0.840	0.657
		rs791153762	2.085	0.126*		1.535	0.217		0.996	0.372		1.705	0.186*		1.542	0.462		0.337	0.845
		rs325792830	0.384	0.682		2.600	0.076*		1.079	0.342		1.787	0.172*		1.111	0.574		0.705	0.703
	LGP2	rs318694092	0.010	0.920		1.316	0.252		0.356	0.552		2.367	0.127*		1.128	0.288		0.325	0.569
	TMEM7	rs319621330	0.197	0.658		5.540	0.019*		0.238	0.626		0.051	0.821		0.486	0.486		4.859	0.027*
	MX1	rs325796524	0.362	0.697		0.386	0.680		0.385	0.681		1.313	0.273		3.409	0.182*		1.531	0.465
		rs81214124	0.334	0.717		1.135	0.288		1.997	0.139*		0.040	0.961		2.555	0.279		0.664	0.718
		rs55618275	0.334	0.717		1.135	0.288		1.997	0.139*		0.040	0.961		2.555	0.279		0.664	0.718
	MX2	rs340308179	0.123	0.884		0.252	0.777		0.421	0.657		0.634	0.532		2.428	0.297		2.010	0.366
	DDX60	rs343049781	1.596	0.204		1.926	0.148*		0.207	0.813		1.094	0.338		2.710	0.258		6.488	0.039*
		rs328820406	1.033	0.310		0.025	0.875		1.594	0.208		0.109	0.742		0.149	0.700		2.525	0.112*
		rs337989097	0.668	0.514		0.595	0.552		0.413	0.662		0.665	0.516		2.323	0.313		2.290	0.318
		rs343587464	0.478	0.621		0.163	0.850		0.934	0.395		2.920	0.058*		0.882	0.643		0.120	0.942
	MBL1	rs342809146	0.053	0.818		0.030	0.864		6.319	0.013*		0.728	0.395		0.071	0.789		0.170	0.681
		rs328076990	1.513	0.222		3.921	0.021*		2.058	0.153*		0.068	0.794		1.989	0.158*		1.077	0.299
	LRRFIP1	rs698548591	0.609	0.436		-	-		1.509	0.221		0.933	0.336		1.009	0.315		0.010	0.919
		rs319566914	0.060	0.807		3.958	0.048*		0.160	0.690		0.180	0.672		5.422	0.020*		0.337	0.562
		rs329530873	0.324	0.724		-	-		1.509	0.221		1.142	0.322		1.009	0.315		0.384	0.825
		rs339373311	1.567	0.212		-	-		0.228	0.634		0.153	0.697		5.756	0.016*		0.012	0.911
		rs330589277	1.730	0.179*		0.228	0.796		0.384	0.681		0.176	0.839		5.508	0.064*		0.165	0.921
		rs329385053	0.489	0.614		0.499	0.607		0.472	0.624		1.660	0.194*		2.012	0.366		3.266	0.195*
	MSR1	rs80855305	0.137	0.872		4.045	0.019*		3.226	0.042*		0.037	0.964		2.095	0.351		3.357	0.187*
		rs325112499	0.060	0.942		4.556	0.011*		3.467	0.033*		0.114	0.893		2.189	0.335		2.635	0.268
		rs322810758	0.026	0.974		2.685	0.102*		1.663	0.199*		0.001	0.972		0.175	0.676		0.555	0.456
	NLRP3-2906	rs81359804	0.567	0.568		0.461	0.498		0.176	0.676		3.987	0.048*		0.605	0.437		0.121	0.728
	NOD2-2197	rs3470358277	0.381	0.683		2.920	0.089*		1.174	0.311		1.601	0.206		3.366	0.186*		1.753	0.416
	TLR5-1205	rs81218850	7.207	0.008*		0.115	0.735		1.609	0.206		1.057	0.306		0.165	0.685		5.402	0.020*
	NOD1-1922	rs346234629	0.124	0.725		4.964	0.027*		0.415	0.520		1.037	0.311		0.767	0.381		0.441	0.506
	NOD1-2752	rs1110193481	0.045	0.956		0.596	0.552		0.686	0.505		0.328	0.721		0.187	0.911		0.130	0.937
	1For polymorphisms used in our previous study (Suzuki et al., 2022), their positions in the coding sequence are indicated after the gene name.
	2Association analysis with the Goodwin's lung lesion score was performed using analysis of variance.
	3Association analysis with the slaughterhouse pleuritis evaluation system score was performed using Kruskal-Wallis H test.
	*p < 0.2
	Haplotype inference was performed for multiple polymorphisms suggested to be associated with lung lesion scores within a single gene (Table S6 and S7) and is indicated by boxes.
