# Supplementary material for: Identification of Nonsynonymous SNPs in Immune-Related Genes Associated with Pneumonia Severity in Pigs
Source: Genes (Basel). 2024 Aug 21;15(8):1103. doi: 10.3390/genes15081103 (PMC11353625; doi:10.3390/genes15081103)
Supplement: Supplementary file 1 [file genes-15-01103-s001.zip › Table_S6.xlsx]

## Sheet: Sheet1
	Table S6. Allele frequencies of SNPs and haplotypes that are potentially associated with the Goodwin's lung lesion score.
	(a) 2016A
	Gene	dbSNPID				Allele	Frequency	Heterozygosity (He)	Effective number of alleles (Ne)
		1	2	3	4
	CGAS	rs329876422				G	0.827	0.286142	1.40084
						A	0.173
	PRKDC	rs331864440	rs80900450			GC	0.462	0.587384	2.42356
						GT	0.434
						CC	0.104
	FCGR2B	rs320243268				C	0.770	0.3542	1.54847
						T	0.230
	RIGI	rs334436029	rs791153762			CG	0.415	0.642042	2.79362
						GG	0.378
						CT	0.207
	LRRFIP1	rs330589277				C	0.676	0.438048	1.77951
						T	0.324
	TLR5-1205	rs81218850				C	0.948	0.098592	1.10938
						T	0.052
	(b) 2016B
	Gene	dbSNPID				Allele	Frequency	Heterozygosity (He)	Effective number of alleles (Ne)
		1	2	3	4
	TMEM205	rs321559564				C	0.947	0.100382	1.11158
						T	0.053
	PRKDC	rs331864440	rs326327535	rs343506582	rs343009870	GTAA	0.984	0.031488	1.03251
						CCCC	0.016
	FCGR2B	rs320243268	rs331355666			CC	0.709	0.434778	1.76922
						TC	0.246
						TA	0.045
	TRIM21	rs340330924				G	0.914	0.157208	1.18653
						A	0.086
	CR1	rs332635804	rs342083073	rs330300834	rs330380626	TGCG	0.456	0.713408	3.48928
						GCCA	0.197
						TCCG	0.155
						GCCG	0.111
						GGCG	0.051
						GGTG	0.030
	RIGI	rs325792830				A	0.637	0.462462	1.86033
						T	0.363
	TMEM7	rs319621330				C	0.812	0.305312	1.4395
						T	0.188
	DDX60	rs343049781				T	0.708	0.413472	1.70495
						C	0.292
	MBL1	rs328076990				A	0.798	0.322392	1.47578
						G	0.202
	LRRFIP1	rs319566914				G	0.950	0.095	1.10497
						T	0.050
	MSR1	rs80855305	rs325112499	rs322810758		GAT	0.498	0.619266	2.62651
						AGT	0.309
						GAC	0.193
	NOD2-2197	rs3470358277				A	0.923	0.142142	1.16569
						C	0.077
	NOD1-1922	rs346234629				G	0.860	0.2408	1.31718
						A	0.140
	(c) 2019A
	Gene	dbSNPID				Allele	Frequency	Heterozygosity (He)	Effective number of alleles (Ne)
		1	2	3	4
	TMEM205	rs321559564				C	0.928	0.133632	1.15424
						T	0.072
	STING1	rs81218216				C	0.972	0.054432	1.05757
						G	0.028
	IFI16	rs80915627				G	0.791	0.330638	1.49396
						T	0.209
	TRIM40	rs327309867	rs339299789			GT	0.633	0.481722	1.92947
						AT	0.342
						GG	0.025
	TRIM21	rs340330924				G	0.930	0.1302	1.14969
						A	0.070
	MX1	rs81214124	rs55618275			TG	0.874	0.220248	1.28246
						GC	0.126
	MBL1	rs342809146	rs328076990			CA	0.772	0.377824	1.60726
						CG	0.124
						AA	0.104
	MSR1	rs80855305	rs325112499	rs322810758		GAT	0.556	0.588424	2.42968
						AGT	0.266
						GAC	0.178
	(d) 2019C
	Gene	dbSNPID				Allele	Frequency	Heterozygosity (He)	Effective number of alleles (Ne)
		1	2	3	4
	STING1	rs81218216	rs81218215			CT	0.898	0.183192	1.22428
						CA	0.102
	PRKDC	rs330738096				A	0.992	0.015872	1.01613
						G	0.008
	FCGR2B	rs320243268	rs331355666			CC	0.664	0.487168	1.94996
						TC	0.256
						TA	0.080
	IFI16	rs80973101	rs80915627			GG	0.815	0.30815	1.4454
						GT	0.165
						TT	0.020
	TRIM40	rs326344648	rs327309867			GG	0.464	0.573344	2.34381
						GA	0.452
						AG	0.084
	TRIM21	rs342551679				G	0.564	0.491808	1.96776
						A	0.436
	CR1	rs330380626				G	0.904	0.173568	1.21002
						A	0.096
	CD36	rs328116989				C	0.504	0.499968	1.99987
						T	0.496
	RNASEL	rs324302959	rs695047896	rs701749197	rs343351188	CTCG	0.468	0.565632	2.3022
						TCTT	0.460
						TCTG	0.060
						CCTT	0.012
	RIGI	rs334436029	rs791153762	rs325792830		CGA	0.335	0.740524	3.85392
						GGT	0.301
						CTT	0.214
						GGA	0.097
						CGT	0.031
						GTT	0.022
	LGP2	rs318694092				G	0.964	0.069408	1.07458
						C	0.036
	DDX60	rs343587464				C	0.668	0.443552	1.79711
						G	0.332
	LRRFIP1	rs329385053				T	0.576	0.488448	1.95484
						A	0.424
	NLRP3-2906	rs81359804				A	0.924	0.140448	1.1634
						G	0.076
