# Supplementary material for: Identification of Nonsynonymous SNPs in Immune-Related Genes Associated with Pneumonia Severity in Pigs
Source: Genes (Basel). 2024 Aug 21;15(8):1103. doi: 10.3390/genes15081103 (PMC11353625; doi:10.3390/genes15081103)
Supplement: Supplementary file 1 [file genes-15-01103-s001.zip › Table_S7.xlsx]

## Sheet: Sheet1
	Table S7. Allele frequencies of SNPs and haplotypes that are potentially associated with the slaughterhouse pleuritis evaluation system score.
	(a) 2019A
	Gene	dbSNPID					Allele	Frequency	Heterozygosity (He)	Effective number of alleles (Ne)
		1	2	3	4	5
	TMEM205	rs321559564					C	0.928	0.133632	1.15424
							T	0.072
	CD14	rs81218902					G	0.963	0.071262	1.07673
							A	0.037
	TRIM40	rs326344648	rs329420744				GG	0.868	0.235816	1.30859
							AG	0.098
							GC	0.034
	MX1	rs325796524					T	0.902	0.176792	1.21476
							C	0.098
	MBL1	rs328076990					A	0.876	0.217248	1.27754
							G	0.124
	LRRFIP1	rs319566914	rs339373311	rs330589277			GGC	0.767	0.386782	1.63074
							TAT	0.124
							GGT	0.097
							TGC	0.012
	NOD2-2197	rs3470358277					A	0.683	0.433022	1.76374
							C	0.317
	(b) 2019C
	Gene	dbSNPID					Allele	Frequency	Heterozygosity (He)	Effective number of alleles (Ne)
		1	2	3	4	5
	CGAS	rs329876422					G	0.820	0.2952	1.41884
							A	0.180
	TRIM21	rs81411505	rs340330924				AG	0.863	0.244646	1.32388
							GA	0.093
							GG	0.044
	CR1	rs332635804	rs335709782	rs342083073	rs330300834	rs327708602	CTAGC	0.669	0.5052	2.02102
							TTGCC	0.198
							CGGCC	0.085
							CGAGC	0.021
							CGAGT	0.015
							CTAGT	0.012
	TMEM7	rs319621330					C	0.728	0.396032	1.65572
							T	0.272
	DDX60	rs343049781	rs328820406				CC	0.552	0.576512	2.36134
							TT	0.320
							TC	0.128
	LRRFIP1	rs329385053					T	0.576	0.488448	1.95484
							A	0.424
	MSR1	rs80855305					G	0.564	0.491808	1.96776
							A	0.436
	TLR5-1205	rs81218850					C	0.932	0.126752	1.14515
							T	0.068
