# Supplementary material for: Identification of Nonsynonymous SNPs in Immune-Related Genes Associated with Pneumonia Severity in Pigs
Source: Genes (Basel). 2024 Aug 21;15(8):1103. doi: 10.3390/genes15081103 (PMC11353625; doi:10.3390/genes15081103)
Supplement: Supplementary file 1 [file genes-15-01103-s001.zip › Table_S8.xlsx]

## Sheet: Sheet1
	Table S8. Multivariate analysis of the association between polymorphisms in immune-related genes and Goodwin's lung lesion score based on the generalized linear mixed model.
	(a) 2016A
	Gene	dbSNPID					Reference			Target		Coefficient	SE	Hypothesis test			95% Confidence interval
		1	2	3	4		Genotype	N		Genotype	N			t	p		Lower	Upper
	CGAS	rs329876422					G/G	183		G/A	97	-0.260	0.109	-2.382	0.018*		-0.475	-0.045
	PRKDC	rs331864440	rs80900450				GC/GC	41		GC/GT	146	-0.396	0.155	-2.549	0.011*		-0.701	-0.090
										GC/CC	30	-0.050	0.202	-0.246	0.806		-0.448	0.349
										GT/GT	38	-0.342	0.195	-1.755	0.080		-0.727	0.042
										GT/CC	20	-0.118	0.242	-0.489	0.626		-0.594	0.358
										CC/CC	4	-0.667	0.495	-1.348	0.179		-1.642	0.307
	FCGR2B	rs320243268					C/C	166		C/T	99	-0.147	0.111	-1.326	0.186		-0.366	0.071
										T/T	15	-0.256	0.239	-1.072	0.285		-0.725	0.214
	RIGI	rs334436029	rs791153762				CG/CG	41		CG/GG	92	-0.100	0.162	-0.618	0.537		-0.420	0.219
										CG/CT	58	-0.058	0.178	-0.326	0.745		-0.408	0.292
										GG/GG	31	-0.608	0.208	-2.922	0.004**		-1.017	-0.198
										GG/CT	57	0.085	0.184	0.463	0.644		-0.277	0.448
	LRRFIP1	rs330589277					C/C	136		C/T	85	0.137	0.119	1.153	0.250		-0.097	0.371
										T/T	43	0.116	0.151	0.765	0.445		-0.182	0.413
	TLR5-1205	rs81218850					C/C	251		C/T	29	-0.533	0.175	-3.051	0.003**		-0.877	-0.189
	*p < 0.05; **p < 0.01
	(b) 2016B
	Gene	dbSNPID					Reference			Target		Coefficient	SE	Hypothesis test			95% Confidence interval
		1	2	3	4		Genotype	N		Genotype	N			t	p		Lower	Upper
	TMEM205	rs321559564					C/C	245		C/T	29	0.338	0.205	1.647	0.101		-0.066	0.743
	PRKDC	rs331864440	rs326327535	rs343506582	rs343009870		GTAA/GTAA	270		GTAA/CCCC	9	-0.291	0.347	-0.840	0.402		-0.974	0.392
	FCGR2B	rs320243268	rs331355666				CC/CC	136		CC/TC	108	-0.175	0.139	-1.262	0.208		-0.449	0.098
										CC/TA	16	-0.572	0.287	-1.992	0.048*		-1.137	-0.006
										TC/TC	10	-0.261	0.346	-0.756	0.450		-0.943	0.420
										TC/TA	9	0.012	0.369	0.033	0.974		-0.715	0.739
	TRIM21	rs340330924					G/G	149		G/A	116	0.047	0.169	0.276	0.783		-0.287	0.381
	CR1	rs332635804	rs342083073	rs330300834	rs330380626		TGCG/TGCG	58		TGCG/GCCA	55	-0.298	0.198	-1.501	0.135		-0.688	0.093
										TGCG/TCCG	41	-0.070	0.209	-0.335	0.738		-0.481	0.341
										TGCG/GCCG	39	-0.384	0.216	-1.778	0.077		-0.809	0.042
										TGCG/GGTG	1	-0.570	0.965	-0.590	0.555		-2.472	1.332
										GCCA/GCCA	3	1.155	0.588	1.965	0.051		-0.003	2.314
										GCCA/TCCG	20	0.137	0.261	0.524	0.601		-0.378	0.652
										GCCA/GCCG	4	0.814	0.500	1.626	0.105		-0.172	1.800
										GCCA/GGCG	15	-0.318	0.314	-1.010	0.313		-0.937	0.302
										GCCA/GGTG	7	-0.579	0.441	-1.313	0.191		-1.449	0.290
										TCCG/GCCG	12	-0.072	0.318	-0.227	0.821		-0.700	0.555
										TCCG/GGTG	5	0.190	0.483	0.393	0.694		-0.762	1.142
										GCCG/GGCG	7	0.135	0.474	0.284	0.777		-0.800	1.070
										GCCG/GGTG	3	-0.894	0.605	-1.476	0.141		-2.087	0.299
	RIGI	rs325792830					A/A	119		T/A	116	0.116	0.138	0.851	0.396		-0.152	0.383
										T/T	43	0.252	0.182	1.387	0.167		-0.106	0.611
	TMEM7	rs319621330					C/C	174		C/T	105	0.154	0.132	1.169	0.244		-0.106	0.414
	DDX60	rs343049781					T/T	138		C/C	22	0.289	0.245	1.180	0.239		-0.194	0.773
										T/C	119	-0.181	0.132	-1.365	0.174		-0.441	0.080
	MBL1	rs328076990					A/A	201		A/G	43	-0.056	0.213	-0.261	0.794		-0.474	0.363
										G/G	35	-0.020	0.258	-0.077	0.938		-0.528	0.489
	LRRFIP1	rs319566914					G/G	251		G/T	28	0.438	0.204	2.148	0.033*		0.036	0.839
	MSR1	rs80855305	rs325112499	rs322810758			GAT/GAT	68		GAT/AGT	97	0.159	0.175	0.906	0.366		-0.186	0.504
										GAT/GAC	43	-0.194	0.199	-0.973	0.331		-0.585	0.198
										AGT/AGT	5	-0.861	0.482	-1.786	0.075		-1.810	0.089
										AGT/GAC	64	-0.131	0.188	-0.697	0.487		-0.502	0.240
	NOD2-2197	rs3470358277					A/A	236		A/C	43	0.224	0.178	1.259	0.209		-0.127	0.575
	NOD1-1922	rs346234629					G/G	201		G/A	78	-0.190	0.138	-1.372	0.171		-0.462	0.083
	*p < 0.05
	(c) 2019A
	Gene	dbSNPID					Reference			Target		Coefficient	SE	Hypothesis test			95% Confidence interval
		1	2	3	4		Genotype	N		Genotype	N			t	p		Lower	Upper
	TMEM205	rs321559564					C/C	149		C/T	25	0.162	0.142	1.142	0.255		-0.119	0.443
	STING1	rs81218216					C/C	168		C/G	10	-0.299	0.213	-1.405	0.162		-0.720	0.122
	IFI16	rs80915627					G/G	113		G/T	51	-0.237	0.110	-2.147	0.033*		-0.454	-0.019
										T/T	11	0.267	0.214	1.247	0.214		-0.156	0.691
	TRIM40	rs327309867	rs339299789				GT/GT	66		GT/AT	85	0.234	0.109	2.158	0.032*		0.020	0.449
										GT/GG	8	0.606	0.258	2.349	0.020*		0.096	1.116
										AT/AT	18	-0.136	0.180	-0.755	0.451		-0.492	0.220
										AT/GG	1	1.258	0.650	1.934	0.055		-0.027	2.542
	TRIM21	rs340330924					G/G	153		G/A	25	-0.006	0.143	-0.039	0.969		-0.288	0.277
	MX1	rs81214124	rs55618275				TG/TG	134		TG/GC	43	0.314	0.124	2.539	0.012*		0.070	0.558
										GC/GC	1	-0.408	0.652	-0.626	0.533		-1.697	0.881
	MBL1	rs342809146	rs328076990				CA/CA	97		CA/CG	44	0.114	0.119	0.956	0.341		-0.122	0.349
										CA/AA	37	-0.260	0.134	-1.938	0.054		-0.525	0.005
	MSR1	rs80855305	rs325112499	rs322810758			GAT/GAT	49		GAT/AGT	64	0.242	0.129	1.873	0.063		-0.013	0.498
										GAT/GAC	35	0.003	0.150	0.022	0.983		-0.294	0.300
										AGT/AGT	1	0.522	0.642	0.814	0.417		-0.745	1.790
										AGT/GAC	28	0.177	0.159	1.115	0.266		-0.136	0.490
	*p < 0.05
	(d) 2019C
	Gene	dbSNPID					Reference			Target		Coefficient	SE	Hypothesis test			95% Confidence interval
		1	2	3	4		Genotype	N		Genotype	N			t	p		Lower	Upper
	STING1	rs81218216	rs81218215				CT/CT	99		CT/CA	23	-0.633	0.236	-2.684	0.009**		-1.102	-0.164
										CA/CA	1	0.479	1.140	0.420	0.676		-1.790	2.747
	PRKDC	rs330738096					A/A	123		A/G	2	0.504	0.915	0.551	0.583		-1.317	2.325
	FCGR2B	rs320243268	rs331355666				CC/CC	58		CC/TC	35	-0.273	0.198	-1.374	0.173		-0.668	0.122
										CC/TA	15	-0.684	0.302	-2.268	0.026*		-1.284	-0.084
										TC/TC	12	-0.543	0.297	-1.831	0.071		-1.134	0.047
										TC/TA	5	-0.516	0.415	-1.243	0.217		-1.342	0.310
	IFI16	rs80973101	rs80915627				GG/GG	84		GG/GT	36	-0.450	0.194	-2.317	0.023*		-0.836	-0.064
										GT/TT	5	0.228	0.488	0.467	0.642		-0.743	1.198
	TRIM40	rs326344648	rs327309867				GA/GA	14		GG/GG	8	0.164	0.404	0.406	0.686		-0.641	0.969
										GG/GA	82	-0.131	0.248	-0.527	0.599		-0.625	0.363
										GG/AG	18	0.368	0.369	0.996	0.322		-0.367	1.102
										GA/AG	3	0.189	0.518	0.366	0.716		-0.841	1.220
	TRIM21	rs342551679					G/G	35		G/A	71	0.053	0.211	0.249	0.804		-0.367	0.473
										A/A	19	-0.012	0.291	-0.041	0.968		-0.591	0.568
	CR1	rs330380626					G/G	102		G/A	22	-0.410	0.227	-1.803	0.075		-0.862	0.043
										A/A	1	1.504	0.970	1.551	0.125		-0.426	3.434
	CD36	rs328116989					C/C	1		C/T	124	-0.161	0.929	-0.174	0.863		-2.010	1.688
	RNASEL	rs324302959	rs695047896	rs701749197	rs343351188		CTCG/CTCG	21		CTCG/TCTT	64	0.322	0.244	1.322	0.190		-0.163	0.807
										CTCG/TCTG	9	0.473	0.364	1.302	0.197		-0.250	1.197
										CTCG/CCTT	2	0.024	0.682	0.035	0.972		-1.333	1.380
										TCTT/TCTT	22	-0.149	0.275	-0.542	0.589		-0.697	0.399
										TCTT/TCTG	6	-0.072	0.405	-0.179	0.859		-0.878	0.733
										TCTT/CCTT	1	-0.319	0.951	-0.336	0.738		-2.211	1.573
	RIGI	rs334436029	rs791153762	rs325792830			CGA/CGA	17		CGA/GGT	23	-0.144	0.327	-0.438	0.662		-0.795	0.508
										CGA/CTT	20	0.411	0.295	1.393	0.167		-0.176	0.999
										CGA/GGA	6	0.076	0.438	0.174	0.863		-0.796	0.949
										GGT/GGT	9	0.108	0.378	0.284	0.777		-0.646	0.861
										GGT/CTT	19	-0.277	0.312	-0.889	0.376		-0.897	0.343
										GGT/GGA	12	-0.209	0.343	-0.609	0.544		-0.892	0.474
										GGT/CGT	4	0.662	0.499	1.328	0.188		-0.330	1.655
										CTT/CTT	2	-0.196	0.861	-0.227	0.821		-1.908	1.517
										CTT/GGA	5	-0.483	0.437	-1.105	0.272		-1.353	0.387
										CTT/CGT	3	0.257	0.527	0.487	0.628		-0.793	1.306
										CTT/GTT	4	-0.413	0.514	-0.804	0.424		-1.436	0.610
										GGA/GGA	1	-0.436	0.881	-0.495	0.622		-2.190	1.317
	LGP2	rs318694092					G/G	116		G/C	9	0.368	0.383	0.960	0.340		-0.395	1.130
	DDX60	rs343587464					C/C	60		C/G	47	0.340	0.179	1.906	0.060		-0.015	0.696
										G/G	18	-0.090	0.243	-0.369	0.713		-0.573	0.393
	LRRFIP1	rs329385053					T/T	35		T/A	74	-0.205	0.202	-1.019	0.311		-0.607	0.196
										A/A	16	0.004	0.321	0.013	0.989		-0.635	0.644
	NLRP3-2906	rs81359804					A/A	106		A/G	19	-0.170	0.238	-0.714	0.477		-0.643	0.304
	*p < 0.05; **p < 0.01
