# Supplementary material for: Identification of Nonsynonymous SNPs in Immune-Related Genes Associated with Pneumonia Severity in Pigs
Source: Genes (Basel). 2024 Aug 21;15(8):1103. doi: 10.3390/genes15081103 (PMC11353625; doi:10.3390/genes15081103)
Supplement: Supplementary file 1 [file genes-15-01103-s001.zip › Table_S9.xlsx]

## Sheet: Sheet1
	Table S9. Multivariate analysis of the association between polymorphisms in immune-related genes and slaughterhouse pleuritis evaluation system score based on the generalized linear mixed model.
	(a) 2019A
	Gene	dbSNPID						Reference			Target		Coefficient	SE	Hypothesis test			95% Confidence interval
		1	2	3	4	5		Genotype	N		Genotype	N			t	p		Lower	Upper
	TMEM205	rs321559564						C/C	149		C/T	25	-1.629	1.163	-1.400	0.163		-3.926	0.669
	CD14	rs81218902						G/G	165		G/A	13	0.936	0.790	1.184	0.238		-0.626	2.497
	TRIM40	rs326344648	rs329420744					GG/GG	132		GG/AG	34	-1.269	0.905	-1.402	0.163		-3.058	0.520
	MX1	rs325796524						T/T	147		T/C	27	-1.671	1.107	-1.509	0.133		-3.858	0.517
	MBL1	rs328076990						A/A	134		A/G	44	0.046	0.534	0.086	0.931		-1.008	1.100
	LRRFIP1	rs319566914	rs339373311	rs330589277				GGC/GGC	111		GGC/TAT	41	1.394	0.551	2.529	0.012*		0.305	2.483
											GGC/TGC	4	1.490	1.357	1.098	0.274		-1.190	4.170
											GGT/GGT	13	0.968	0.909	1.065	0.288		-0.827	2.763
	NOD2-2197	rs3470358277						A/A	70		A/C	103	-0.500	0.521	-0.961	0.338		-1.529	0.528
	*p < 0.05
	(b) 2019C
	Gene	dbSNPID						Reference			Target		Coefficient	SE	Hypothesis test			95% Confidence interval
		1	2	3	4	5		Genotype	N		Genotype	N			t	p		Lower	Upper
	CGAS	rs329876422						G/G	80		G/A	45	0.778	0.553	1.406	0.163		-0.320	1.876
	TRIM21	rs81411505	rs340330924					AG/AG	99		AG/GA	14	1.125	0.652	1.725	0.088		-0.169	2.419
											AG/GG	2	-1.171	2.921	-0.401	0.689		-6.968	4.626
											GA/GG	9	0.351	0.934	0.376	0.708		-1.504	2.206
	CR1	rs332635804	rs335709782	rs342083073	rs330300834	rs327708602		CTAGC/CTAGC	58		CTAGC/TTGCC	39	0.110	0.580	0.189	0.850		-1.042	1.262
											CTAGC/CGGCC	6	-1.267	1.846	-0.687	0.494		-4.931	2.396
											CTAGC/CGAGT	2	2.053	1.458	1.408	0.162		-0.841	4.947
											CTAGC/CTAGT	3	1.802	1.472	1.224	0.224		-1.120	4.723
											TTGCC/CGGCC	9	1.087	0.838	1.298	0.197		-0.575	2.749
											TTGCC/CGAGT	1	2.428	1.943	1.250	0.214		-1.428	6.283
											CGGCC/CGAGC	5	0.808	1.403	0.576	0.565		-1.977	3.593
											CGGCC/CGAGT	1	-1.282	4.909	-0.261	0.794		-11.026	8.461
	TMEM7	rs319621330						C/C	57		C/T	68	-0.496	0.520	-0.954	0.342		-1.529	0.536
	DDX60	rs343049781	rs328820406					CC/CC	31		CC/TT	63	-1.071	0.595	-1.800	0.075		-2.253	0.110
											CC/TC	13	0.043	0.901	0.048	0.962		-1.746	1.832
											TT/TC	17	0.756	0.716	1.056	0.293		-0.664	2.176
											TC/TC	1	-1.764	4.886	-0.361	0.719		-11.460	7.933
	LRRFIP1	rs329385053						T/T	35		T/A	74	-0.879	0.590	-1.490	0.140		-2.050	0.292
											A/A	16	-0.929	0.889	-1.045	0.299		-2.693	0.835
	MSR1	rs80855305						G/G	21		G/A	99	0.836	0.930	0.899	0.371		-1.010	2.682
											A/A	5	1.837	1.397	1.315	0.192		-0.936	4.609
	TLR5-1205	rs81218850						C/C	108		C/T	17	1.906	0.631	3.021	0.003**		0.654	3.159
	**p < 0.01
